# Supplementary material for: Zeatin: The 60th anniversary of its identification
Source: Plant Physiol. 2023 Feb 15;192(1):34–55. doi: 10.1093/plphys/kiad094 (PMC10152681; doi:10.1093/plphys/kiad094)
Supplement: kiad094_Supplementary_Data [file kiad094_supplementary_data.zip]

Archive with 4 entries (4 files):
- suppfileS1.pdf
- Supplemental File S2. Letham DS 1964_.pdf
- Supplemental File S3. The Controversy ed.docx
- Supplemental File S4. Roscotivine ed.docx
